# Supplementary material for: Advances of the reverse lactate threshold test: Non-invasive proposal based on heart rate and effect of previous cycling experience
Source: PLoS One. 2018 Mar 13;13(3):e0194313. doi: 10.1371/journal.pone.0194313 (PMC5849329; doi:10.1371/journal.pone.0194313)
Supplement: S1 File — Folder “IncrementalTestBiss” contains the data regarding the bissegmentation method. Moreover, this folder contains general information regarding the incremental protocol, such as the calculated and predicted maximal heart rate (HRmax-Incremental-calculated and HRmax-Incremental-predicted), time to exhaustion (Tex) and pulse oximetry (SpO2). Folder “IncrementalTestOBLA” contains the data regarding the fixed blood lactate concentration method considering 3 and 4 mmol.L-1. Folder “IncrementalTestDMAX” contains the data regarding the maximal perpendicular distance method considering exponential and polynomial second order adjustments. Folder “ReverseLactateThresholdTest”contains the data regarding the Reverse Lactate Threshold Test. (XLSX) [file pone.0194313.s001.xlsx]

## Sheet: IncrementalTestBiss
Non-Experienced	Incremental test - Bissegmentation
Subject	AnTIncremental (W)	[Lac]AnT-Incremental (mmol.L-1)	HRAnT-Incremental (bpm)	HRmax-Incremental-calculated (bpm)	HRmax-Incremental-predicted (bpm)	%HRmax at AnT-Incremental	%HRmax at AnT-Incremental (predicted)	Tex (min)	R2 (1)	R2 (2)	SpO2 (%)
1	108.94	4.16	135.72	174	200	78	67.86	17.75	0.96	0.95	97.14
2	104.84	4.84	174.61	209	201	83.5455	86.8706	17.0167	0.95	0.98	97.14
3	83.78	1.51	157.79	206	195	76.5971	80.9179	15.6167	0.88	0.95	94.83
4	109.34	5.11	150	173	201	86.7052	74.6269	18.1667	0.98	0.98	97.4
5	136.24	4.4	177.25	191	201	92.801	88.1841	21	0.87	0.93	97.75
6	132.98	3.84	156.15	189	193	82.619	80.9067	20.2	0.85	0.96	96.75
7	108.73	3.17	147.91	202	197	73.2228	75.0812	19	0.95	0.92	97.28
8	131.43	3.93	161.52	209	197	77.2823	81.9898	21.3833	0.89	0.99	96.75
9	84.2	2.33	150.99	198	192	76.2576	78.6406	16.4167	0.84	0.98	94.85
10	103.22	1.78	149.37	186	194	80.3065	76.9948	17.6167	0.98	0.95	95.57
11	104.12	1.69	166.25	200	196	83.125	84.8214	17.4167	0.01	0.97	95.71
12	97.59	2.34	135.02	156	197	86.5513	68.5381	17.0333	0.96	0.98	96.71
Experienced	Incremental test - Bissegmentation
Subject	AnTIncremental (W)	[Lac]AnT-Incremental (mmol.L-1)	HRAnT-Incremental (bpm)	HRmax-Incremental-calculated (bpm)	HRmax-Incremental-predicted (bpm)	%HRmax at AnT-Incremental	%HRmax at AnT-Incremental (predicted)	Tex (min)	R2 (1)	R2 (2)	SpO2 (%)
1	155.11	2.18	158.4	198	198	80	80	25.8333	0.79	0.98	97.44
2	133.18	2.8	161.05	188	194	85.6649	83.0155	21.5667	0.88	0.94	97.37
3	133.28	2.91	152.23	202	200	75.3614	76.115	22.75	0.81	0.98	95.11
4	165.46	5.04	180.24	201	194	89.6716	92.9072	24.1833	0.82	0.93	98
5	158.38	1.74	160.74	201	200	79.9701	80.37	24	0.79	0.97	94.55
6	104.94	2.26	144.49	206	195	70.1408	74.0974	16.6667	0.85	0.99	96.71
7	108.36	2.71	148.87	189	194	78.7672	76.7371	19.3	0.71	0.94	97
8	184.25	2.18	171.53	199	194	86.196	88.4175	24.75	0.62	0.99	96.2
9	178.56	1.17	165.85	200	194	82.925	85.4897	25.9833	0.2	0.97	94
10	180.78	0.94	165.85	195	194	85.0513	85.4897	25.5167	0.58	0.98	96.1
11	153.02	1.26	148.11	180	198	82.2833	74.803	22.0333	0.71	0.99	95.22
12	142.06	2.01	151.98	188	192	80.8404	79.1562	22.2167	0.81	0.96	96.22

## Sheet: IncrementalTestOBLA
Non-Experienced	Incremental test - OBLA
Subject	OBLA 4 mmol.L-1 (W)	HRAnT-OBLA4 (bpm)	%HRmax at AnT-OBLA4	%HRmax at AnT-OBLA4 (predicted)	OBLA 3 mmol.L-1 (W)	HRAnT-OBLA3 (bpm)	%HRmax at AnT-OBLA3	%HRmax at AnT-OBLA3 (predicted)	R2
1	98.42	127.76	73.4253	63.88	81.4	120.54	69.2759	60.27	0.99
2	87.04	164.38	78.6507	81.7811	67.61	153.21	73.3062	76.2239	0.99
3	116.82	178.95	86.8689	91.7692	103.18	170.21	82.6262	87.2872	0.95
4	92.41	129.73	74.9883	64.5421	74.2	118.897	68.7263	59.1525	0.99
5	112.58	162.928	85.3027	81.0588	95.56	152.629	79.9107	75.935	0.96
6	119.17	150.118	79.4274	77.7812	98.02	140.886	74.5427	72.9978	0.95
7	108.22	159.369	78.8957	80.8981	92.32	156.933	77.6898	79.6616	0.97
8	115.83	151.44	72.4592	76.873	95.43	139.071	66.5412	70.5945	0.96
9	98.19	158.021	79.8085	82.3025	75.54	146.644	74.0625	76.3769	0.9
10	99.39	144.825	77.8632	74.6523	93.58	141.83	76.2526	73.1082	0.98
11	106.74	165.92	82.9601	84.6531	89.3	158.597	79.2985	80.9169	0.85
12	105.36	138.769	88.9548	70.4414	89.19	130.955	83.9452	66.4744	0.97
Experienced	Incremental test - OBLA
Subject	OBLA 4 mmol.L-1 (W)	HRAnT-OBLA4 (bpm)	%HRmax at AnT-OBLA4	%HRmax at AnT-OBLA4 (predicted)	OBLA 3 mmol.L-1 (W)	HRAnT-OBLA3 (bpm)	%HRmax at AnT-OBLA3	%HRmax at AnT-OBLA3 (predicted)	R2
1	158.52	159.7	80.6566	80.6566	131.63	149.4	75.4545	75.4545	0.9
2	149.89	167.38	89.0319	86.2784	127.06	158.73	84.4309	81.8196	0.97
3	135.37	153.5	75.9901	76.75	113.84	140.38	69.495	70.19	0.95
4	117.27	151.15	75.199	77.9124	92.89	146.18	72.7264	75.3505	0.9
5	193.72	179.695	89.4004	89.8474	172.42	168.267	83.7151	84.1337	0.9
6	121.87	145.501	70.6315	74.6158	105.62	140.158	68.0378	71.8758	0.94
7	116.1	153.14	81.0264	78.9381	94.31	141.127	74.6704	72.7459	0.88
8	195.28	176.274	88.5801	90.8631	169.13	165.035	82.9322	85.0696	0.79
9	208.63	179.107	89.5536	92.3233	181.75	167.255	83.6275	86.2139	0.72
10	247.12	194.86	99.9282	100.443	220.49	183.19	93.9436	94.4278	0.8
11	194.31	164.98	91.6556	83.3233	173.16	156.338	86.8545	78.9587	0.89
12	168.56	166.122	88.3627	86.5218	144.58	153.314	81.5501	79.8511	0.92

## Sheet: IncrementalTestDMAX
Non-Experienced	Incremental test Dmax
Subject	DMaxExp (W)	[Lac]AnT-DmaxExp (mmol.L-1)	HRAnT-DmaxExp (bpm)	%HRmax at AnT-DmaxExp	%HRmax at AnT-DmaxExp (predicted)	R2	DPolinomial (W)	[Lac]AnT-DmaxPoli (mmol.L-1)	HRAnT-DmaxPoli (bpm)	%HRmax at AnT-DmaxPoli	%HRmax at AnT-DmaxPoli (predicted)	R2
1	109	4.72	135.74	78.0115	67.87	0.99	89	3.41	125.8	72.2989	62.9	0.98
2	105	5.16	174.703	83.5902	86.9172	0.99	87	4.01	164.359	78.6406	81.7706	0.99
3	99	2.71	167.53	81.3252	85.9128	0.95	81	1.61	156.01	75.733	80.0051	0.99
4	111	6.93	139.13	80.422	69.2189	0.99	94	5.24	129.39	74.7919	64.3731	0.99
5	139	6.15	178.91	93.6702	89.01	0.96	109	3.23	160.76	84.1675	79.9801	0.95
6	138	5.1	158.337	83.7762	82.0399	0.95	105	3.04	143.93	76.1534	74.5751	0.98
7	116	4.54	160.561	79.4857	81.5031	0.97	92	2.74	156.88	77.6634	79.6345	0.96
8	130	5.03	160.03	76.5694	81.2335	0.96	104	3.17	144.26	69.0239	73.2284	0.98
9	110	4.6	163.95	82.803	85.3906	0.9	99	3.15	158.42	80.0101	82.5104	0.99
10	115	5.24	152.87	82.1882	78.799	0.98	96	3.31	143.07	76.9194	73.7474	0.98
11	128	5.6	174.84	87.42	89.2041	0.85	100	2.54	163.09	81.545	83.2092	0.98
12	111	4.36	141.49	90.6987	71.8223	0.97	93	2.95	132.79	85.1218	67.4061	0.99
Experienced	Incremental test Dmax
Subject	DMaxExp (W)	[Lac]AnT-DmaxExp (mmol.L-1)	HRAnT-DmaxExp (bpm)	%HRmax at AnT-DmaxExp	%HRmax at AnT-DmaxExp (predicted)	R2	DPolinomial (W)	[Lac]AnT-DmaxPoli (mmol.L-1)	HRAnT-DmaxPoli (bpm)	%HRmax at AnT-DmaxPoli	%HRmax at AnT-DmaxPoli (predicted)	R2
1	181	5.02	168.311	85.0055	85.0055	0.9	146	2.66	154.909	78.2371	78.2371	0.98
2	134	5.35	161.36	85.8298	83.1753	0.97	126	2.25	158.33	84.2181	81.6134	0.98
3	146	4.54	159.978	79.1969	79.9889	0.95	122	2.83	145.35	71.9554	72.675	0.99
4	172	7.53	162.3	80.7463	83.6598	0.9	133	3.45	154.35	76.791	79.5619	0.93
5	167	2.75	165.36	82.2687	82.68	0.9	147	1.09	154.63	76.9301	77.3148	0.96
6	108	3.09	145.74	70.7476	74.7385	0.94	89	1.95	137.91	66.9466	70.7231	0.99
7	124	4.39	157.49	83.328	81.1804	0.88	102	2.35	145.36	76.9101	74.9278	0.98
8	205	4.38	180.45	90.6784	93.0155	0.78	160	1.16	161.11	80.9598	83.0464	0.92
9	217	4.31	182.8	91.4	94.2268	0.72	130	1.45	144.42	72.21	74.4433	0.92
10	204	2.47	175.98	90.2462	90.7113	0.8	177	0.57	164.15	84.1795	84.6134	0.94
11	166	2.68	153.41	85.2278	77.4798	0.89	145	1.08	144.83	80.4611	73.1465	0.97
12	144	2.94	153	81.383	79.6875	0.92	125	1.77	142.85	75.984	74.401	0.97

## Sheet: ReverseLactateThresholdTest
Non-Experienced	Reverse lactate threshold test
Subject	AnTRLT (W)	[Lac]AnT-RLT (mmol.L-1)	HRmax-RLT (bpm)	%HRmax at AnT-RLT	%HRmax at AnT-RLT (predicted)	R2	AnTRLT-HR (W)	HRAnT-RLT (bpm)	R2	SpO2 (%)
1	110.2	9.71	161	97.8571	80.5	0.97	111.28	157.55	0.96	96.9
2	100.56	7.1	197	97.0457	98.01	0.96	101.85	191.18	0.99	97
3	98.08	2.77	196	91.8367	100.513	0.99	90.48	180	0.91	95.1
4	114.8	9.35	180	99.0778	89.5522	0.97	118.3	178.34	0.99	95.9
5	139.75	10.93	174	98.3966	86.5672	0.99	138.46	171.21	0.98	97.3
6	131.29	4.84	182	96.9835	94.3005	0.94	124.36	176.51	0.99	94.1
7	115.03	6.15	184	96.7772	93.401	0.96	107.14	178.07	0.93	94.7
8	133.87	9.33	195	96.4872	98.9848	0.83	139.39	188.15	0.98	96.6
9	87.19	3.57	160	96.2438	83.3333	0.78	91.3	153.99	0.96	96.1
10	113.64	5.72	168	93.7738	86.5979	0.91	118.5	157.54	0.94	96.2
11	105.4	6.99	180	95.8778	91.8367	0.97	106.93	172.58	0.98	95.7
12	102.61	4.45	158	95.8544	80.203	0.9	101.52	151.45	0.9	97
Experienced	Reverse lactate threshold test
Subject	AnTRLT (W)	[Lac]AnT-RLT (mmol.L-1)	HRmax-RLT (bpm)	%HRmax at AnT-RLT	%HRmax at AnT-RLT (predicted)	R2	AnTRLT-HR (W)	HRAnT-RLT (bpm)	R2	SpO2 (%)
1	162.4	5.18	168	97.369	84.8485	0.98	161.81	163.58	0.98	96.9
2	137.35	5.68	169	97.5325	87.1134	0.99	144.9	164.83	0.99	96.6
3	138.25	1.04	189	95.1217	94.5	0.98	130.5	179.78	0.9	95.4
4	165.61	13.03	202	97.4059	104.124	0.9	166.56	196.76	0.99	96.2
5	159.98	6.65	198	91.8737	99	0.97	180.89	181.91	0.94	93.9
6	110.25	6.74	201	97.3881	103.077	0.97	103.79	195.75	0.99	95.3
7	119.08	3.06	173	96.5376	89.1753	0.96	119.22	167.01	0.95	97
8	185.04	14.33	195	98.2923	100.515	0.99	189.51	191.67	0.99	95.5
9	184	6.81	185	97.4811	95.3608	0.96	178.21	180.34	0.94	92.5
10	189.6	7.11	183	97.6667	94.3299	0.99	187.93	178.73	0.97	96
11	158.7	4.63	169	97.4497	85.3535	0.89	167.48	164.69	0.98	95.2
12	159.9	3.33	173	96.8613	90.1042	0.98	151.34	167.57	0.97	95.4
